# Supplementary material for: Unravelling personalized dysfunctional gene network of complex diseases based on differential network model
Source: J Transl Med. 2015 Jun 13;13:189. doi: 10.1186/s12967-015-0546-5 (PMC4467679; doi:10.1186/s12967-015-0546-5)
Supplement: Additional file 2: — Table S1. R_pca_MCL.csv: the differential modules mined in prostate cancer dataset. [file 12967_2015_546_MOESM2_ESM.csv]

MCL_1	YWHAB	YWHAE	YWHAG	IGSF1	PFKFB2	CCS	MARK3	CDC25C	SFRS3	CISH	PRLR	CTPS	SRPK1	DOCK7	EPB41L3	FARP2	GBF1	GTPBP4	HECTD1	INPP5E	PKP2	LMO7	OSBPL3	PRPF4B	PTPN3	RAI14	RALGPS2	SFRS2IP	SFRS4	SFRS5	SLC25A3	SON	SRRM1	THRAP3	UCP2
MCL_2	SOS1	SOS2	CBL	GRB2	SH3BP2	TUB	ADAM12	YES1	IRS1	SHC1	CSF1R	LAT	SLA	SYK	PLCG2	CBLB	SOCS7	FCGR2A	NTRK2	PTPRE	OCRL	RALGPS1	RAPGEF1	RASA1	SIGLEC7	SPRY1	GRB7	KIDINS220	KIT	RPL10
MCL_3	CABLES2	TP53	CHEK1	IQGAP1	ARID3A	CDC14A	CDC14B	CEBPZ	DAXX	HABP4	COPS7A	COPS3	COPS8	GPS1	ITPK1	KLF4	DHFR	SCAMP1	ELL	SP3	SUMO1	MNDA	RCHY1	STK4	ZCCHC10
MCL_4	CSNK2A1	AIP	HMOX2	AQP4	CSNK2A2	RPS6KA5	TH	UBTF	EIF2S2	EIF5	GPI	LGALS3	MAZ	NAP1L4	PAFAH1B1	PPP1R1B	RPL5	RRAD	SLC18A2	TSPY1	UBE2R2	XK	TCOF1	DLGAP4	EIF2B3
MCL_5	CREBBP	VDR	NCOA3	NCOA2	DDX5	E2F5	MED25	MYB	NCOA6	NFE2	NFIA	NLK	ONECUT1	PAX5	SRCAP	TCF12	TCF3	DDX17	NCL	PSMD9
MCL_6	SNX2	EGFR	ALCAM	AREG	CAMLG	CAV2	PDGFRA	PDGFRB	CEACAM1	GHR	ERBB2	PIK3C2B	PIK3R2	SH3BGRL3	TNC	PDGFB	SNX4
MCL_7	TLE1	UNC119	RUNX1	GARS	CELSR2	PHF10	HSPE1	ITSN1	EEF1A1	PAEP	PAPSS1	FKBPL	GSTM4	PAFAH1B3	TNRC4	TP53I3
MCL_8	TBP	ABT1	TAF12	ATF7	BRF2	BTAF1	GTF2B	GTF3C3	ZNF76	TAF11	TAF6	TAF10	TAF2	TAF7	TAF7L
MCL_9	PLG	AMOT	APOH	C7	F2RL1	PLAU	FGA	SERPINB6	SERPING1	ST14	HRG	HGF	MMP7	SERPINF2	SERPINI1
MCL_10	FGFR2	CACNA1D	STX1A	SNAP25	DAPK1	SYT1	SYTL4	RAB27B	VAMP2	STXBP6	SNPH	SYT4	SYT7	SV2B	VAPA
MCL_11	CASP3	CASP2	CRADD	DFFA	GSN	PARG	PICALM	RFC1	SLK	SRP72	STK24	UBE4B	CLSTN1
MCL_12	CRMP1	CSF3R	FXR1	MRPS12	NDUFV2	NVL	PLA2G2A	SEPHS1	TFG	UBE2B	ZNF24	PLA2G1B	GBP2
MCL_13	EED	CHD4	HDAC1	BUB3	RFC4	CDYL	HDAC9	DNMT3A	ETV6	ING1	NR2F2	SAP30	SIN3B
MCL_14	PDPK1	MAPK1	RPS6KA1	CSDA	RALA	DUSP3	DUSP5	FRS2	PRKCE	MAP3K1	RPS6KA2	TPR
MCL_15	CDKN2C	CDKN2A	CDC5L	MCM3	MCM4	MCM5	ORC2L	ORC3L	SERTAD1	EGR1	TBRG1	ZNF410
MCL_16	DOK1	FYN	ADD2	CD5	FYB	LCP2	CSK	CNN1	DOK4	CRK	IGF1R
MCL_17	JUN	ATF3	ATF4	NFE2L1	COBRA1	DDX21	FLI1	ERG	FOSL2	SNRK	TPM1
MCL_18	ITGB1	ITGA3	ITGB1BP1	ITGA2	COL8A1	ITGA1	FLT4	PLAUR	SLC3A2	TIMP2	TLN1
MCL_19	TJP1	EPHA2	PTPN14	CGN	CLDN3	CLDN4	OCLN	GJB1	JAM2	TJP2	TJP3
MCL_20	AES	SNCAIP	PTN	APOBEC3G	MLLT3	APPBP2	COX6C	GLYAT	GSTP1	TBRG4	WFDC2
MCL_21	SMAD4	DACH1	DCP1B	EEF2K	MAPK13	EIF2AK4	HDGF	NAT8	RAB34	RTDR1	TM9SF2
MCL_22	RAN	KPNA2	KPNB1	IPO7	H1F0	RANBP10	PLCD1	PTHLH	RANBP2	XPO4
MCL_23	CHD1	NCOR1	DHX30	ZMYND11	HESX1	NR1D2	NR6A1	RDBP	TBL1X	TXNRD2
MCL_24	SNRPG	TOP2A	DHX9	DDX20	SMN2	SNRPE	MGEA5	PRPF8	SNRPB2	TACC1
MCL_25	HMGB1	CCL18	C14orf1	CTCF	ERF	FOXA3	FOXC1	SOX18	TLE2
MCL_26	MAP2K4	MAP3K11	MAPK8IP1	TIAM1	MAPK8IP2	MAP2K7	DUSP16	DUSP22	FGF12
MCL_27	TCERG1	PLK1	DNAJB9	PSMB5	PRC1	PSMB2	PSMB3	TUBG1	PSMB1
MCL_28	MLLT4	PFN1	EFNA1	EPHA4	EPHA7	NRXN2	NRXN3	PVRL3	SSX2IP
MCL_29	UBE2I	C18orf25	CALR	SLC2A1	KCNK1	UBA2	ZNF451	SOX4	SUMO3
MCL_30	SMAD1	HBP1	HIPK2	XPC	LSM3	PUM1	RAB3B	TOB1	ZDHHC3
MCL_31	WASF2	ABI2	ACTR3	ACTR2	ARPC3	ARPC4	LTA4H	DOCK1
MCL_32	SERF2	DAZAP2	RBPMS	EYA2	KIAA0182	RCOR3	QKI	STRBP
MCL_33	BMPR2	ACTR8	TOPBP1	BMP6	CES1	PMPCA	PMPCB
MCL_34	ENG	TGFB1	TGFB2	TGFB3	TGFBR3	FMOD	LTBP4
MCL_35	CHD3	ADH5	IKBKAP	CSTF2	FBP2	MAN2A2	PAICS
MCL_36	PDK2	DLAT	HIC2	PDHB	PDHA1	PDK4	PDHX
MCL_37	ANXA5	PPP2R1B	PRDX1	PPP2R5C	PPP2R5E	SET	STRN3
MCL_38	RAC1	ARHGDIA	VAV2	IL1RAP	MCF2L	PAK2	SORBS1
MCL_39	CDC42	BAIAP2	CDC42EP2	KTN1	PARD3	PRKCG	NRGN
MCL_40	ZHX1	NFYA	LYAR	ZHX2	ZHX3	PSMD11	TNFRSF10C
MCL_41	STAT3	CSF2RB	PTPN2	IL6ST	IL6R	MET	STAT4
MCL_42	TRAF3	TANK	USP7	TTRAP	LTBR	TRAF5	TRAF3IP1
MCL_43	VIM	SDCCAG3	NEFL	FABP4	HMG20B	PPHLN1	SH3YL1
MCL_44	NXF1	MAP1B	U2AF1	NUP214	RAE1	UPF3A	RP9
MCL_45	HSPA8	BAG2	GAK	STMN1	DNAJA3	TM4SF1
MCL_46	ATM	AP3B2	EEF1E1	H2AFX	MRE11A	ATR
MCL_47	PSMD14	ADRM1	RAD23B	RPN1	UBQLN2	RAD23A
MCL_48	DLG1	AKAP5	ATP2B4	GDA	GUCY1A2	KIF13B
MCL_49	APC	JUP	KIFAP3	TK1	GADD45G	PTPRK
MCL_50	PDE6D	ARL3	RHEB	C9orf25	CETN3	RAB18
MCL_51	NFKB1	ELF1	REL	NFRKB	PDCD11	TNIP2
MCL_52	CDK4	CDK6	ORC4L	CNOT7	PSMD10	TOB2
MCL_53	FZR1	C7orf25	CDC27	CDC16	SKIL	PSG3
MCL_54	CCR1	CCL15	CCL2	CCL3L1	DPP4	PLP2
MCL_55	CUL2	TCEB1	VHL	EPAS1	RNF139	VBP1
MCL_56	LYN	TRIP10	HCLS1	MME	SLC4A1	TYK2
MCL_57	PPP4C	DHX38	MID1	IGBP1	PPP4R1	TMSB4X
MCL_58	ACIN1	ABCF3	DNALI1	HIRIP3	PAFAH1B2
MCL_59	APP	NCSTN	GPC1	ITM2B	NUMB
MCL_60	MAPT	MARK1	PHKG1	PPP2R5A	USP9Y
MCL_61	PIK3R1	CD22	IL1R1	INPP4A	PIK3AP1
MCL_62	TES	LUM	MMP14	SPOCK3	SPOCK2
MCL_63	CAMK2G	EPB41L1	GRIA1	GRIPAP1	EPB41L2
MCL_64	ACVR1	BMP7	CHN1	FANCL	RAB17
MCL_65	PAK1	SMURF1	PAK1IP1	RNF141	TNNT1
MCL_66	SMAD5	CXXC5	MEIS2	HOXA13	RBM4
MCL_67	UBA52	PELP1	TSG101	HGS	STAM
MCL_68	TRIP13	COMT	CYB5R2	GALT	NME4
MCL_69	AGTRAP	GNB2L1	ITGB4	NSMAF	ST7
MCL_70	INSR	AHSG	ARHGAP26	PTPRF	SOCS3
MCL_71	AKT1	KRT10	TCL1A	UXS1	MAP3K7
MCL_72	FANCA	SMARCD3	KLF1	SMARCC1	NR5A2
MCL_73	EPB42	SLC4A3	SLC4A2	CA2	SLC4A4
MCL_74	ANXA1	FPR1	PRKCI	S100A11	TGM2
MCL_75	CSNK1E	BID	CRY1	PER1	CRY2
MCL_76	APLP1	NACA	PRNP	PSMA3	SPARCL1
MCL_77	UBE2L3	ARIH1	UBE2L6	UBE2D3	UBE3A
MCL_78	QARS	ASL	IARS	EPRS	RARS
MCL_79	POLR2C	SATB1	STC2	POLR2F	POLR2J
MCL_80	CALM1	ATP2B1	CRHR1	DLG3	GRIN2A
MCL_81	ZNF337	COMMD3	COMMD1	COMMD4	COMMD6
MCL_82	FLT1	NRP1	NRP2	SEMA3C	SEMA3F
MCL_83	FCGRT	B2M	HLA-A	HLA-C	LILRB2
MCL_84	PPP3CA	MEF2B	CABIN1	MEF2D	PPP3CC
MCL_85	MMP2	BCAN	COL18A1	CXCL12	THBS2
MCL_86	MYC	RAF1	EP400	MXI1	NFYC
MCL_87	SMN1	OSTF1	LSM4	LSM6	POP7
MCL_88	LMO2	BEX2	TAL1	GATA3	MAPRE2
MCL_89	COL5A1	BMP1	COL7A1	LAMA3	TWSG1
MCL_90	RXRA	BRD8	WEE1	RARG	NCOR2
MCL_91	BRF1	GTF3C4	GTF3C1	GTF3C2	POLR3C
MCL_92	CAST	PPFIA1	PPFIA2	PPFIBP2	PPFIBP1
MCL_93	LBR	CBX3	PIM1	SHMT1	SND1
MCL_94	CD9	CD38	PECAM1	PTGFRN	SERPINH1
MCL_95	RARA	TRIP4	NRBF2	NSD1	PRDX6
MCL_96	HOXB6	HOXD9	PKNOX1	PBX1	TLX1
MCL_97	FAF1	RAP1A	RAPGEF6	RAPGEF2	RAPGEF5
MCL_98	CTSB	CST3	CST7	MARCKS	SPINT2
MCL_99	PFN2	DDX11	FHOD1	IVNS1ABP	SYNCRIP
MCL_100	DNAJC3	DNAJB1	GLB1	NQO1	PRKRIR
MCL_101	M6PR	GGA2	SPG21	GGA3	ZNF263
MCL_102	TRIP6	HOXA1	PTK2	NEO1	PDLIM4
MCL_103	RABIF	RABGGTB	RAB27A	RIMS2	RAB3A
MCL_104	ADAMTS1	A2M	SHBG	APEH
MCL_105	ENSA	ABCC8	ENO2	KCTD15
MCL_106	ABL1	ABI1	ABL2	PTPN18
MCL_107	RFX1	HIVEP2	NFIX	NFIB
MCL_108	ST5	RHOJ	LITAF	SMAD2
MCL_109	GPC4	ACP5	PDCD5	TNFSF10
MCL_110	COL17A1	LAD1	PLEC1	PPL
MCL_111	LPP	FDFT1	C2orf28	SHPRH
MCL_112	PTPN1	GSK3B	NTRK3	TRPV6
MCL_113	PTPN11	CXCR4	DDR1	INPP5D
MCL_114	IQGAP2	RHOG	MCF2	VAV3
MCL_115	CDH1	ARVCF	ERBB2IP	CBLL1
MCL_116	NKIRAS1	G3BP2	NFKBIA	HDAC3
MCL_117	GNAS	ADCY2	ADORA1	NUCB1
MCL_118	IRAK1	THY1	ITGAM	PELI2
MCL_119	NR4A1	GADD45B	GADD45GIP1	NCOA1
MCL_120	PTEN	MAST2	MVP	SLC9A3R1
MCL_121	RPS6KB1	EIF4B	NEK6	RPS6
MCL_122	KCNH2	ALG10	ARHGDIB	RHOH
MCL_123	SRI	ANXA11	PDCD6	ANXA7
MCL_124	MAPRE1	DCTN1	APEX1	SEC23A
MCL_125	COL4A3	MMP9	HAPLN1	LCN2
MCL_126	MDM2	TAF1	MDM4	RPL11
MCL_127	TERF1	FBXO4	ELF4	POT1
MCL_128	ITGAV	AZGP1	CD47	ITGB6
MCL_129	FURIN	COL23A1	ITM2C	TNFSF13
MCL_130	BACE1	RANBP9	ENTPD1	TFRC
MCL_131	YWHAZ	PPP1CC	STK38	TPH1
MCL_132	PCM1	BBS4	KIAA0368	TTC8
MCL_133	CASP7	BIRC2	GSPT1	UBE2J1
MCL_134	C19orf2	POLR2E	POLR2G	POLR2L
MCL_135	CASP10	CFLAR	DEDD2	FADD
MCL_136	ITGB3BP	COL4A3BP	RTN3	UGCG
MCL_137	LCK	CD48	CD8A	FCGR3A
MCL_138	RHOQ	CDC42EP4	WDR6	PARD6A
MCL_139	TDG	PRDM2	ESR1	XBP1
MCL_140	GATA4	CRIP2	GATA6	ZFPM2
MCL_141	SERPINB9	ECH1	TIMP1	RECQL5
MCL_142	F5	F2	F2RL2	PROZ
MCL_143	POLR2A	CSTF1	XRCC5	RUNX2
MCL_144	NOL4	CTBP2	SOX6	SOX5
MCL_145	DMPK	CUGBP1	FXYD1	PAM
MCL_146	UTRN	KIF5A	DTNB	SNTG1
MCL_147	HCK	DNM2	SHANK2	LPHN2
MCL_148	TAF9	DRAP1	ELF3	TAF6L
MCL_149	EP300	MEF2C	PROX1	STAT6
MCL_150	IL8	PF4	PCSK9	LDLR
MCL_151	POU2F1	MNAT1	POU2F2	MSX1
MCL_152	DLEU1	KIAA1377	TOMM20
MCL_153	ENAH	SPTA1	ROBO4
MCL_154	EPS8	USP6NL	CASK
MCL_155	NCK1	CSNK1G2	PPP1R14A
MCL_156	CTNND2	PSEN2	ICAM5
MCL_157	MAP4K5	ERCC3	BCR
MCL_158	PLCG1	OGT	SNAP91
MCL_159	PXN	NF2	RNF5
MCL_160	CAMK2A	MPDZ	PPM1F
MCL_161	ACTN1	COIL	PYGB
MCL_162	BMP2	GREM1	MGP
MCL_163	TGFBRAP1	ACVRL1	ALOX5
MCL_164	SH3GL2	SYNJ1	FNBP4
MCL_165	MMP13	ADAMTS5	CCL7
MCL_166	PRKCD	ADCY7	TAGLN
MCL_167	AGTR1	ADRBK2	BDKRB2
MCL_168	RELA	IRF2	RNF25
MCL_169	PHC2	AFG3L2	PHC1
MCL_170	PPM1A	EEF2	GRM3
MCL_171	CDC20	ANAPC2	CCNA2
MCL_172	ANK1	ITPR3	TRPM2
MCL_173	COL4A2	COL4A1	SERPINE2
MCL_174	ANTXR2	LRP6	DKK1
MCL_175	AP1B1	CLTC	NCALD
MCL_176	CLU	LRP2	DAB2
MCL_177	GABRB1	ARFGEF2	PIK3CA
MCL_178	ARHGEF12	GNA13	EDNRB
MCL_179	COPG2	ARL1	GOLGA1
MCL_180	STRN4	ASNS	CLDN12
MCL_181	FGFR3	SLC25A6	KARS
MCL_182	PEX6	ATF7IP	PEX1
MCL_183	ATP5B	ATPAF1	PSME3
MCL_184	MSH2	MAX	MYCL1
MCL_185	VDAC2	BAK1	HK1
MCL_186	BAT3	CHN2	DPT
MCL_187	CPNE4	MAP2K1	SPTBN1
MCL_188	YWHAH	CDC25B	TSC1
MCL_189	CENPF	BRAP	NUP133
MCL_190	BRCA1	E2F4	NOLC1
MCL_191	GOLGB1	BRMS1	SLC2A3
MCL_192	DVL3	C20orf158	VANGL1
MCL_193	DVL2	C9orf100	DAAM1
MCL_194	LUC7L2	ULK2	LPL
MCL_195	KIAA1683	CALM2	MYO6
MCL_196	GRIN1	SDC3	EPHB4
MCL_197	CAPNS1	DRG1	RWDD1
MCL_198	MRPL20	CAPZB	TP53BP2
MCL_199	GORASP1	HIPK3	LIMK2
MCL_200	SREBF2	INSIG1	INSIG2
MCL_201	TOP1	TDP1	LIG3
MCL_202	RAD21	SMARCA5	STAG2
MCL_203	IGFBP3	CAV1	IGF2
MCL_204	RERE	CBFA2T2	MYST3
MCL_205	TRIM28	CBX5	SERTAD2
MCL_206	CDK8	CCNC	MAML1
MCL_207	CCNDBP1	CCND1	INSM1
MCL_208	THRA	NR2F1	SLC16A2
MCL_209	CCT5	PDCL	GNB1
MCL_210	FTH1	CD99	UBE2H
MCL_211	MAP3K3	TRAF7	CYLD
MCL_212	PPP1CA	TUSC3	ZFYVE16
MCL_213	CDC6	PPP2R3A	PPP5C
MCL_214	PSEN1	CDK5	CTNNA1
MCL_215	CKS1B	CDKN1B	CKS2
MCL_216	TNFRSF10B	RIPK1	MAP3K14
MCL_217	RIF1	PHLDA1	PABPC4
MCL_218	NOTCH3	JAG1	POFUT1
MCL_219	WWP2	CLCN5	NDFIP2
MCL_220	PPIG	CLK1	SFRS1
MCL_221	MAP2K2	CNKSR1	RGS12
MCL_222	MATN2	FBN2	FBN1
MCL_223	UBE2M	SENP8	NEDD8
MCL_224	RPS6KA3	PNN	KRT18
MCL_225	RET	MAPK4	GAB1
MCL_226	EEF1B2	HARS	TARS
MCL_227	PIN4	SPTAN1	GAP43
MCL_228	VAMP4	STX6	SNAP29
MCL_229	CSTA	CTSH	EVPL
MCL_230	SNAI1	CTDSP2	CTDSPL
MCL_231	FMR1	CYFIP1	NUFIP1
MCL_232	SIP1	SNRPD1	SNRPD2
MCL_233	MAP3K10	DNM1L	PHB
MCL_234	PRKACA	DSP	SYN2
MCL_235	PKIA	PRKACB	PKIB
MCL_236	EIF4G3	EIF4A1	PAIP1
MCL_237	MUC1	GALNT1	GALNT2
MCL_238	KRT5	KRT14	PKP1
MCL_239	MPP6	EXOSC7	SNX9
MCL_240	RYR2	FKBP1B	RYR3
MCL_241	FLNB	SMURF2	RNF111
MCL_242	PCNA	LIG1	POLE
MCL_243	ZIC2	GLI2	GLI3
MCL_244	RGS5	GNAI3	GNAO1
MCL_245	GNG2	GNG12	GNB4
MCL_246	PSMC2	PSMC4	PSMD5
MCL_247	MLL	HCFC1	PLXNB1
MCL_248	HDAC6	HDAC11	PHYHIP
MCL_249	HEYL	LAPTM5	TOM1L2
MCL_250	SIAH2	SIAH1	PEG3
MCL_251	TGFB1I1	NR3C1	HSPA1A
MCL_252	IGKC	IGHG1	SWAP70
MCL_253	IPO8	RANGAP1	SUMO2
MCL_254	TRAF6	IRF7	TRAF4
MCL_255	RBMX	KHDRBS3	SFRS9
MCL_256	SVIL	LMNB2	MPHOSPH9
MCL_257	MBIP	LMO3	WDR5
MCL_258	NRIP1	PPARG	RXRB
MCL_259	MYO5B	RAB11B	OPTN
MCL_260	RNF14	NCOA4	UBE2E1
MCL_261	NUTF2	NUP54	SSR1
MCL_262	PRKAG1	PRKAB2	PRKAG2
MCL_263	PSMA6	PSMA2	PSMA4
MCL_264	XRN2	TIPARP	TOLLIP
