# Supplementary material for: Unravelling personalized dysfunctional gene network of complex diseases based on differential network model
Source: J Transl Med. 2015 Jun 13;13:189. doi: 10.1186/s12967-015-0546-5 (PMC4467679; doi:10.1186/s12967-015-0546-5)
Supplement: Additional file 3: — Table S2. R_T12D_MCL.csv: the differential modules mined in diabetes dataset. [file 12967_2015_546_MOESM3_ESM.csv]

MCL_1	TP53	HSPB1	ANKRD2	CSNK1D	MAPKAPK5	BLM	BRF1	CDC14B	ERH	DAXX	DLEU1	E4F1	EGLN1	ING4	EGR1	FBXO11	FXYD6	GNL3	GSTM4	HIPK1	KLF6	MAD2L1BP	PPM1D	MED17	MNAT1	PTGS2	S100A8	TRIAP1	UBE2K
MCL_2	ATXN1	ATP6V0D1	BTG3	C17orf81	CIC	FAM21C	FAM48A	GMEB2	HPCAL1	KIAA0913	KLF11	METT11D1	MTERFD2	NARS	PRDM1	R3HDM2	RAPGEF4	RNF31	SETD2	TOX4	TTC19	ZHX2	ZNF276	ZNF609	ZYX	BANP	GTPBP3	IRF4
MCL_3	DOK1	LYN	BANK1	ITGB3	CD24	LCK	ITGA2B	CD36	CD79B	LAT	CSF2RA	CIB1	FCAR	FOLR1	PECAM1	LAX1	LIME1	TRAT1	MS4A1	SKAP2	TRIP10
MCL_4	ABLIM1	TRAF2	ALPL	TRAF3	RAP2A	CD27	TANK	CYLD	EDA2R	ITPK1	MAP4K2	TNIK	TNFRSF12A	RGS14	ZBTB25	SPRY2	TAOK3	TNFRSF13B	TNFRSF17	TNFSF4
MCL_5	PTPN6	PTPN11	SOCS3	C6orf25	IL6ST	CSF3R	CLEC4A	CTLA4	NTRK2	FRS3	GAB1	IFNGR1	MPL	KIT	KLRB1	SIT1	PILRB	SLAMF1
MCL_6	YWHAZ	ADAM22	EPB41L3	CDC25B	CLIC4	TJP2	HSPA1B	DNMBP	GP1BA	GP5	LARP1	MARK2	MARK4	NFATC4	STK25	TLK2	TPH1
MCL_7	UBE2I	SUMO2	SUMO3	TOP1	BTBD1	TRIM5	BTBD2	ETS1	RANGAP1	CUL3	DACH1	SP100	PDLIM7	PTEN	RANBP2	SOX4	TOPORS
MCL_8	RALGDS	RRAS2	HRAS	CDC25C	DGKZ	RASGRP1	SNTB1	FNTB	ICMT	RABAC1	RAP1B	RAP1GDS1	RAPGEF1	RGL2	KIFAP3	PGGT1B
MCL_9	PTN	STC2	AIFM1	BARD1	RBBP8	CAPZB	GTF2F1	ITSN2	LUC7L2	MLLT3	MCM6	PMF1	RIT1	SNCAIP	TXNDC9
MCL_10	CALM1	CALD1	CALM2	CALM3	CCND1	GLP1R	ITPKB	MYF6	NRGN	PCP4	PLCD1	TNNI2	TRPC3	PLCB3	TSC2
MCL_11	ZBTB16	MCL1	CCDC130	COQ6	FCHO1	GCSH	HDAC7	HEATR2	ICAM3	PMAIP1	QTRT1	RAB27A	SPOP	TXNIP
MCL_12	JUN	ATF2	CREB5	MAPK13	UTF1	DDIT3	BATF	COBRA1	DDX21	MAFB	RAGE	RBM39	TPM2
MCL_13	TGFBR1	ANAPC5	ARL8B	CDKL1	CUL5	COPS2	DUSP13	PLEKHF2	UBE2Z	PLEKHJ1	PPP3CC	PREX2	RPAP3
MCL_14	CCDC85B	AGGF1	VPS72	FASTKD5	IKZF5	KIAA1539	PBXIP1	PLOD3	RBM7	SYT17	ZBTB5	ZNF764	LDOC1
MCL_15	SVIL	FLOT2	CLTC	DYNLT1	TNFAIP1	FLOT1	GPSM3	KIF22	KIFC3	MKL2	MKL1	P2RX7	STOM
MCL_16	SMAD4	ARFRP1	STUB1	C16orf57	CITED1	TOB1	CSH1	FOXH1	ODZ3	PAPPA2	TM9SF2	TRAP1	UBA52
MCL_17	POLR2A	CTCF	ELL	TFPT	ERCC5	NCBP2	HNRNPF	HTATSF1	SUPT4H1	SMN1	SMN2	TCEA1	TRAK1
MCL_18	SUMO4	ACO2	CCT6A	EIF3I	ENO1	G6PD	GMPS	PA2G4	PRDX6	SF3B4	SF3B2	UBE2V1
MCL_19	MAPK1	CAD	MAP4K4	GABRR1	EIF4EBP1	LEF1	IER3	PAK2	SLC9A1	MKNK2	NEFH	RPS6KA4
MCL_20	NFYC	ATF6B	MYC	CCNT1	NFYB	EP400	MAPK14	MAP2K1	MXI1	MYCBP2	SUPT3H	TAF1B
MCL_21	POLR2C	POLR2B	BTF3	POLR2L	CCHCR1	POLR2H	POLR2E	POLR2D	POLR2F	POLR2K	TAF15	POLR2G
MCL_22	HAP1	BRD7	C8orf33	CRIP1	SH3GL3	DEFB1	FAM173A	PPOX	RER1	RPS25	ZNF20	ZNF174
MCL_23	ATF7IP	CEP250	KRT7	PEX6	PLEKHB2	RRBP1	STBD1	TTC3	ZNF350	KIF5B	NEK1
MCL_24	ST5	SMAD2	FZR1	ARFGAP3	CDC16	CDC27	CDC40	HOXA9	PAPOLA	STAG1
MCL_25	CREBBP	AIRE	GAK	CENPJ	CITED2	KAT2A	MDC1	NKX2-1	RBCK1	SH3GL1
MCL_26	PRKAR2A	AKAP1	AKAP2	GABRB1	AKAP6	RYR2	ARFGEF2	MAP2	RAB32	SEMG2
MCL_27	SMAD1	AKR1B1	ANKRD27	AP2A2	FOXG1	NAT9	ZNF76	PREB	ZDHHC3	ZNF8
MCL_28	ARFIP1	ARF3	ATN1	ECM1	EFEMP1	MEGF6	PFKL	RCHY1	WWP2	SF1
MCL_29	PRKDC	XRCC6	NBN	GAL3ST4	HOXC4	XRCC5	NHP2L1	POU2F2	TBCD
MCL_30	NR3C1	PTGES3	HSPA1A	DDX54	NCOA2	ONECUT1	PSMC3IP	PTMS	TXN
MCL_31	SRC	ATP2B4	BMX	CEACAM3	DGKA	NMT1	NPHS1	PRKCH	TXK
MCL_32	CCR5	ADRBK1	ARL6IP5	PRAF2	CCL3	CCL3L1	CCL3L3	GNAI3	GNAO1
MCL_33	AP2S1	AP2B1	ATP6V1G1	CLINT1	FAM46C	LDLRAP1	MEA1	NECAP2	TERF2IP
MCL_34	MAPRE1	APC2	TERF1	TERF2	UTP14A	TNKS2	LNPEP	POT1	TINF2
MCL_35	TSPYL2	APTX	DNAJA3	GFI1B	ATXN2	BEND5	PDLIM5	CACNA1B	MATR3
MCL_36	TAX1BP1	RNF11	TNFAIP3	HERC2	WWP1	UBAC1	UBE2D4	ZFYVE16	RNF123
MCL_37	EWSR1	BAD	C19orf50	IFT20	CUEDC2	ELAVL4	MAPK1IP1L	NDUFV1	SNRPC
MCL_38	UBQLN4	C11orf49	CACNA1G	CEND1	PCDH17	PCDH8	PLUNC	PPIC	TFF1
MCL_39	NFE2L2	NR4A2	CDKN1C	COPS8	COPS5	ERN1	JUND	NR4A3	RORA
MCL_40	MED7	MED12	MED8	MED9	MED16	MED18	MED23	MED28	USP47
MCL_41	ABL2	ABL1	GPX1	INPPL1	SOS2	CAT	SIVA1	WAS
MCL_42	PRKACA	ACLY	NIN	CACNB2	ETV1	ERG	RGS10	STMN1
MCL_43	EGR2	THAP7	HCFC1	CREBZF	HCFC1R1	PDCD2	PSIP1	THAP11
MCL_44	PRKCZ	AKT2	TCL1A	AKT3	DAPK3	PAWR	GLRX3	WWC1
MCL_45	CDKN2A	AHNAK	CCNG1	CDKN2AIP	GMNN	HUWE1	PSMC3	UBE2A
MCL_46	PABPC1	HNRNPD	CSDE1	PCSK7	SYNCRIP	PCBP1	LDHA	LSM5
MCL_47	CTSB	ANXA2	DYSF	LYPLA1	PHB	PLA1A	CAPN3	SPHK1
MCL_48	APLP2	APBB3	RAB4A	DYNC1LI1	RAB11A	PRKCI	RAB11FIP1	WDR44
MCL_49	SMURF2	ASH2L	RPS27A	RAB25	RASL12	RNF111	SPG20	TFPI2
MCL_50	PHYHIP	FOXO1	DYRK1A	FAM131A	NDRG1	ZNF155	PNPLA2	ZZEF1
MCL_51	CDK9	CDC34	CREM	SKP2	DHX30	HEXIM1	MED21	ZMYM6
MCL_52	2013/9/9	2013/9/2	S100A4	2013/9/7	MYH10	MYH4	TPM3
MCL_53	PLCG1	ARHGEF5	GRAP	INSR	FRS2	LCP2	TNK1
MCL_54	YWHAQ	PSMA3	KRT9	TPR	SNRPF	SLC8A1	WDR77
MCL_55	HOOK2	ASS1	AKTIP	C10orf2	VPS16	VPS41	VPS33A
MCL_56	ADORA2A	ACTN2	LRP12	MYOZ3	PALLD	PDLIM1	PGS1
MCL_57	NRIP1	PNRC2	RARA	HNF4A	GATA2	NRBF2	RARB
MCL_58	ADA	DPP4	CCR3	CCL11	CXCL11	CXCL10	CXCR4
MCL_59	RPN2	EZH2	PIN4	SMS	SUZ12	WDR61	ZMYND11
MCL_60	EXOSC4	AKR1A1	DOM3Z	EXOSC7	SKIV2L	SKIV2L2	GADD45GIP1
MCL_61	NSFL1C	FAM32A	LIPE	STAR	RPL22	SRP14	STX5
MCL_62	ARF1	ARFGAP1	ARFIP2	ASAP2	COPE	KDELR1	COPA
MCL_63	CD22	AP2M1	IKZF1	LY9	RRP12	RUNDC3A	IKZF2
MCL_64	ARHGAP5	RHOA	ARHGDIB	DAAM1	HCK	SH3BP1	PITPNM1
MCL_65	SETDB1	ASAH1	SMPD1	GSTO1	SLC38A3	TARDBP	TRIM16
MCL_66	ATP5C1	ATP5A1	ATP5B	ATPAF2	CHMP2B	DPP3	ITIH2
MCL_67	U2AF2	SFRS1	SFRS12	SRPK2	SFRS11	SFRS2IP	YTHDC1
MCL_68	C14orf1	FCGR2B	FXR1	HSPE1	MRPS12	SEPHS1	SERPINB9
MCL_69	HDAC5	BCL6	CBFB	RUNX3	MEF2A	KLF4	PHB2
MCL_70	BRCA1	CDK2	MLH1	NFYA	SMARCA4	UBE2L3	PRC1
MCL_71	GNAQ	FFAR2	RGS5	HTR2B	RGS13	RGS4	PLCB1
MCL_72	ENAH	ABI2	KRT19	SFI1	CETN2	DGCR6L
MCL_73	CSNK2A1	ACCN3	CFDP1	HMGA2	PACS1	XK
MCL_74	CAP1	ACTB	CLNS1A	HNRNPAB	SCN10A	SSH3
MCL_75	ACTC1	AFAP1	BRP44L	FSCN1	KPTN	SYNE2
MCL_76	PRNP	ADAM23	CNTN1	NCAM1	PVRL1	PVRL3
MCL_77	FYN	ADD2	CD2AP	EPHB3	FYB	JUP
MCL_78	NOS1	CAMK2A	CAMK4	HMOX1	NOS1AP	NOSIP
MCL_79	PIK3R1	AGAP2	CHRNA7	INPP4A	TUB	TYK2
MCL_80	AKAP11	PPP1CA	HRK	BCL2L2	SYTL2	TUSC3
MCL_81	NR4A1	PML	ARID3A	EIF4E	MXD1	TDG
MCL_82	RAC1	BAIAP2	BAI1	DIAPH1	CHN1	PARD6A
MCL_83	EP300	APEX1	CALCOCO1	E2F5	PELP1	TCF4
MCL_84	ARIH2	ARAP1	CBR3	EML4	SLC1A6	ARL4D
MCL_85	PRPF40A	ASXL2	HBEGF	BRD4	LTBP3	ZCCHC8
MCL_86	SMAD3	KRT10	PLAG1	TMED1	ZDHHC4	ZNF329
MCL_87	CADM1	MPP3	B3GNTL1	IDUA	KBTBD4	RAB31
MCL_88	STRN	PPP2R1A	PARK7	PRDX2	RAB7A	STRN3
MCL_89	MYO1C	BAZ1B	SMARCE1	POLR1B	EIF3L	RRN3
MCL_90	HDAC1	MORF4L2	RFC1	HIF1AN	PPP2R1B	HSPD1
MCL_91	CCNA2	RYBP	CASP10	RING1	CBX7	E2F3
MCL_92	GRB2	CBLC	IRS4	OCRL	PAK4	RAB14
MCL_93	NIF3L1	THOC7	CLIP1	MAPRE2	DHPS	PCBD1
MCL_94	COL4A6	CD93	MSN	NCF4	ROCK1	TSC1
MCL_95	DAZAP2	UBB	UBC	PSMD4	SNCA	WWOX
MCL_96	PFDN1	DEFA1	GRK5	GIT1	HBXIP	SDCCAG3
MCL_97	EEF1A1	PAPSS1	PTPN4	SARS2	TAF9	ZCCHC10
MCL_98	SMAD9	EIF3F	PKP2	MAN2B1	SF3B1	ZNF557
MCL_99	NXF1	HNRNPUL1	NUP214	NXT2	RAE1	TNPO2
MCL_100	KLK3	A2M	IGFBP3	SERPINA5	KLK1
MCL_101	EPS8L1	ABI1	NEB	SPTA1	VASP
MCL_102	MDM2	EID1	NOTCH1	NUMB	PJA1
MCL_103	CALCOCO2	CPNE7	FASTK	LSM4	PCGF1
MCL_104	AGT	ACE2	KNG1	PRCP	CPN1
MCL_105	MAP1B	ARHGEF11	PLXNB1	PLXNB2	PLXNB3
MCL_106	CAMK2G	ADCY3	ATF1	TIAM1	PRKCD
MCL_107	DLG1	CNKSR2	MRPS34	SCN5A	TJAP1
MCL_108	CHD3	ACTR1B	ATPIF1	FAM134A	TSPAN6
MCL_109	BMP6	ACVR2A	GDF9	CRELD1	TK1
MCL_110	GPRASP1	C8orf30A	CHRM5	HMOX2	GLYAT
MCL_111	GRK6	EDNRB	LTB4R	RCVRN	RHO
MCL_112	IL1B	IL1R1	IL1R2	PRTN3	SIGIRR
MCL_113	NEDD4	SCAMP3	SCNN1G	PMEPA1	PRRG2
MCL_114	AP1G1	AFTPH	GGA3	AP1S2	RABEP1
MCL_115	CTBP2	CD48	EEF1D	KTN1	VARS
MCL_116	PLD2	ALDOC	AMPH	AQP3	DPYSL2
MCL_117	RAB5A	ALS2CL	RIN1	TBC1D3C	TBC1D3F
MCL_118	AMOTL2	GNG11	MAGOHB	MPP1	NDC80
MCL_119	XPO1	DDX3X	NUP153	NMD3	RANBP3
MCL_120	EMG1	ANXA3	NOL12	SLC25A38	ZSCAN16
MCL_121	AP1B1	ARF6	ASAP3	EXOC5	RAB11FIP3
MCL_122	THAP1	C10orf10	QKI	PCBP4	SERF2
MCL_123	CSNK1A1	AP3B2	CHRM3	NFATC3	OCLN
MCL_124	CRP	APCS	FCGR3B	IGHG1	IGKC
MCL_125	TRIP6	AQP1	NUP210	PRKAA2	SON
MCL_126	TGIF1	CTBP1	CBX4	ELK3	ZFPM2
MCL_127	ASAP1	PTK2B	MCAM	RB1CC1	STAP1
MCL_128	CDC42	ARHGDIA	FGD1	FNBP1	PARD6B
MCL_129	ASF1A	H3F3A	BPTF	CHD1	SUPT16H
MCL_130	TRIP12	KIF2A	CLSTN1	MCM3AP	SLK
MCL_131	IGFBP5	BAT3	RNF126	TDGF1	UBE2D3
MCL_132	MLL	BMI1	PPIE	RBBP5	TASP1
MCL_133	BMPR1B	KLHL1	LZTR1	PLEKHB1	RAB6B
MCL_134	HSP90AA1	DNAJC7	EIF2AK2	GUCY1B3	STIP1
MCL_135	MOBKL3	C1orf103	PAEP	SULT1E1	PLEKHM1
MCL_136	F2	C6	F2RL2	F2RL3	SERPING1
MCL_137	CACNB4	CACNA1A	REM1	SYT1	NRXN1
MCL_138	EIF4G3	EIF5	EIF3A	EIF4G2	EIF4A1
MCL_139	CASP8	CASP6	DEDD	TRAF1	CFLAR
MCL_140	VCAN	SELP	FUT4	SELPLG	SNX17
MCL_141	CD4	CD28	CD5	CXCL12	CD79A
MCL_142	ORC5L	CDC6	PPP2R3B	CDC7	MCM2
MCL_143	HNF1A	CDX2	POU2F1	NPAT	TLE4
MCL_144	PLAT	CKAP4	CLEC3B	LRPAP1	LRP1B
MCL_145	STX8	SNAP23	VPS11	NAPA	VPS45
MCL_146	HBA2	CPM	HBB	HBA1	NAP1L1
MCL_147	FGFR1	FGF18	FGFR4	FGF7	FLRT3
MCL_148	GTF2A1L	ELK4	ID3	HES1	ID4
MCL_149	XRCC1	LIG3	PARP2	PNKP	POLB
MCL_150	FBL	DDX17	PSMB6	TBC1D17	SLC1A5
MCL_151	NUP62	IPO5	H1F0	NUP98	NUTF2
MCL_152	ITSN1	WASL	HSP90AB1	WIPF1	WIPF2
MCL_153	EIF2S1	EIF1AX	IPO13	MELK	PRKRIR
MCL_154	NCOA6	RXRA	MYOD1	PRMT2	TMPRSS3
MCL_155	GTF2H2	ERCC3	GTF2H3	GTF2H4	RAD52
MCL_156	PPARA	FABP1	LUC7L	GADD45G	PTPRK
MCL_157	SYK	FCER1G	POU3F4	HNRNPU	STAT1
MCL_158	RPS6KA1	YWHAB	KIF1C	PI4KB	UCP3
MCL_159	TRIM29	GCC1	JAKMIP2	MID2	TRIM23
MCL_160	MYD88	IL1RAP	SIRPA	IRAK4	TLR7
MCL_161	NFE2L1	NFE2	MAFF	NRF1	PPRC1
MCL_162	ABCA1	LIN7A	MPP6	FTL
MCL_163	PEX19	ABCD1	PEX13	PEX3
MCL_164	EIF6	ABCF1	PDHA1	WFS1
MCL_165	C3	CR2	CFI	MASP1
MCL_166	CRKL	BCR	MAP4K5	EPHB6
MCL_167	DOK2	RASA1	G3BP1	SPSB1
MCL_168	JAK2	CISH	IL3RA	CRLF2
MCL_169	PSTPIP1	PYCARD	MEFV	COG5
MCL_170	ZAP70	BRAF	MAP2K2	DUSP3
MCL_171	ACP5	TNFSF10	TNFRSF10B	TNFRSF10C
MCL_172	CLIC5	ACTA1	EZR	SELL
MCL_173	ACTR2	ARPC1B	MAPKAPK2	ARPC5
MCL_174	GIPC1	FZD3	ITGA5	TGFBR3
MCL_175	CAPN1	COL1A1	BGN	ITGA2
MCL_176	DLG4	LRRC1	ERBB2IP	DST
MCL_177	ARPC4	ARPC3	CETP	THNSL2
MCL_178	INHBC	ACVR1	NUAK2	TTC27
MCL_179	FHL2	ADAM17	PTPN3	TNF
MCL_180	VWF	ADAMTS13	CALR	HSPA5
MCL_181	ADCY6	GNAS	CRHR1	PTGIR
MCL_182	HMGB1	MECP2	POU5F1	SIX5
MCL_183	RPA1	AICDA	RBM23	MUTYH
MCL_184	AIP	TOMM20	VDAC1	OTC
MCL_185	ESR1	BAG1	REXO4	THRB
MCL_186	FPR1	ANXA1	S100A11	TGM2
MCL_187	CDC73	KIAA1549	GNE	SOD2
MCL_188	CD3D	CD3G	CD8A	CD8B
MCL_189	PHF10	APLP1	SAT1	TMEM66
MCL_190	APPBP2	PCSK5	SLC22A6	SYT11
MCL_191	CD44	ARHGEF1	ARHGEF12	HMMR
MCL_192	ARRB2	MAPK10	NDUFS7	SMARCC2
MCL_193	TNK2	ARSE	ITFG2	MCF2
MCL_194	DHFR	ASGR1	LASS2	TG
MCL_195	CCDC106	ATF4	COPS6	EEF1G
MCL_196	HSPG2	FBLN1	CTGF	NOV
MCL_197	ATG7	ATG3	GABARAP	MAP1LC3B
MCL_198	CASP3	DFFA	LMNB1	PICALM
MCL_199	RUNX1T1	HDAC3	BCOR	MAP3K7IP2
MCL_200	DLG2	ATP2B2	KIF1B	MAPK12
MCL_201	RPLP1	C15orf39	RPL5	PDCD4
MCL_202	PIM2	RPL21	HNRNPA1	SAFB
MCL_203	UBE2E3	NFKBIA	UBE2D2	RNF5
MCL_204	ITGAM	AUP1	ITGAV	CD47
MCL_205	GAS6	AXL	PIK3R2	PIK3R3
MCL_206	EMD	BANF1	CTNNBIP1	GMCL1
MCL_207	GANAB	RGS2	COPB2	PRKCSH
MCL_208	BCL2A1	BIK	BCL2	NMT2
MCL_209	CARD10	IKBKG	TRPC4AP	TXLNA
MCL_210	MAP3K7	GPR25	SMAD6	VRK2
MCL_211	BCL3	RAB9A	GDI2	RABEPK
MCL_212	RAB6A	TMF1	GOLGA1	PMM1
MCL_213	CDCA8	BIRC5	DIABLO	LTBR
MCL_214	VAV1	MERTK	PRLR	PTPN22
MCL_215	SNX6	LEPR	SNX2	SNX4
MCL_216	STAT5A	MAGEA12	PPIB	TEK
MCL_217	SGK1	CREB1	PDPK1	KCNJ1
MCL_218	COIL	BYSL	FHL5	ZNF277
MCL_219	CLU	C7	MMP25	PON1
MCL_220	PSMA1	PSMB5	TAP2	TAPBP
MCL_221	SHC1	GRB7	ERBB3	LTK
MCL_222	ZNF638	KIAA1279	HBP1	PLEKHF1
MCL_223	RALB	RALBP1	REPS1	REPS2
MCL_224	EDEM1	CANX	ITGA6	PLP1
MCL_225	GZMB	PARP1	MED6	WRN
MCL_226	MOBKL1B	SERPINA3	MST1	MST1R
MCL_227	GGA1	CCDC91	LRP3	M6PR
MCL_228	CCR2	CCL16	CCL2	CCL7
MCL_229	TSPAN4	CD46	CD81	CD9
MCL_230	CDK5	PURA	YBX1	SFRS9
MCL_231	PIM1	RBPJ	MAML1	SND1
MCL_232	DCTD	CEP76	GFAP	SALL2
MCL_233	MAP2K7	CNKSR1	MAP3K10	STK3
MCL_234	RTN3	COL4A3BP	RTN4	PTPN9
MCL_235	CSNK1E	CRY1	PLSCR1	TIMELESS
MCL_236	GYS1	GYG2	GYG1	POM121
MCL_237	LGALS3	FCN1	ELN	MFAP2
MCL_238	SKP1	FBXO3	FBXW2	NFKBIE
MCL_239	CXCR3	PF4	IL8	SDC2
MCL_240	VAMP3	STX3	VAMP7	VAMP8
MCL_241	XPO7	DDX19B	XPOT	HDLBP
MCL_242	SHANK1	DLGAP1	HOMER1	LPHN1
MCL_243	DUSP1	MAPK3	PTPRE	STMN2
MCL_244	PRKCG	GRIA1	EPB41L1	GRIA4
MCL_245	SP1	GABPA	SP3	ZBTB7A
MCL_246	ERBB4	SNTB2	MAST1	MAST2
MCL_247	EXOSC5	EXOSC10	EXOSC2	PKM2
MCL_248	RBPMS	EYA2	PDLIM4	TOLLIP
MCL_249	F9	F8	LMAN1	PROS1
MCL_250	MCRS1	PBX2	PBX1	SMYD3
MCL_251	GRAP2	GAB2	PRPH2	STAMBP
MCL_252	NELF	HSPB3	RAN	RANBP10
MCL_253	PPFIA1	PPFIBP1	PTPRF	TRIO
MCL_254	TAF4	GTF2A1	RELA	TAF6
MCL_255	TRIM24	GTF2E1	TAF1C	TRIM33
MCL_256	MTA1	ITGB3BP	RBBP4	SH3GLB1
MCL_257	PSMA7	PSMA5	PSMA6	PSMC1
MCL_258	KPNB1	IPO8	SRP19	PTPN2
MCL_259	PITX2	KAT5	TELO2	PROP1
MCL_260	RAP1A	KRIT1	NRAS	RASGRP2
MCL_261	MTNR1A	LRRC59	PGRMC1	SCAP
MCL_262	LSM2	LSM1	UXT	RSRC1
MCL_263	MED1	NR1H2	NR0B2	VDR
MCL_264	TP53BP2	TRIM21	USP4	TROVE2
MCL_265	UBE2E1	NEDD4L	RNF14	UBOX5
MCL_266	CDKN1B	CCNE2	KPNA5
MCL_267	MUC1	GALNT1	GALNT10
MCL_268	ACCN2	ACCN1	PICK1
MCL_269	BDKRB2	ACE	AGTR1
MCL_270	AKR1C3	ACIN1	KLHL26
MCL_271	MRPL20	ACP1	EPS8
MCL_272	DYNLL1	DNMT1	GLUL
MCL_273	SPTAN1	GAP43	SPTBN1
MCL_274	CFL1	ACTG1	SH3GL2
MCL_275	RUVBL1	ACTL6A	C20orf20
MCL_276	MYOZ2	MYOZ1	LDB3
MCL_277	IQGAP2	RHOG	MCF2L
MCL_278	TGFA	ADAM10	GORASP1
MCL_279	COPB1	ADAM19	PRKCE
MCL_280	ITGA4	ADAM28	MADCAM1
MCL_281	HSPH1	ADD1	RFX1
MCL_282	AKAP12	ADRB2	HTR4
MCL_283	PSMD2	PSMC2	PSMD5
MCL_284	RAD23B	ZFAND5	PSMD6
MCL_285	IGF2R	AGA	CREG1
MCL_286	AGER	S100A12	S100P
MCL_287	ITPR1	AHCYL1	CCNB1
MCL_288	GSK3B	MITF	NOTCH2
MCL_289	ROPN1	AKAP3	ROPN1B
MCL_290	AKT1	PRG2	TERT
MCL_291	MDM4	ATM	TREX1
MCL_292	SORBS2	SYNJ1	RPL9
MCL_293	EXOC7	EXOC2	PRPF19
MCL_294	ATP6V1E1	ALDOA	ATP6V1H
MCL_295	RERE	ALG13	CBFA2T2
MCL_296	LMO3	ALS2CR8	PHC2
MCL_297	ANAPC2	UBE2C	ENO2
MCL_298	ATP6AP1	ANG	RNH1
MCL_299	ANKHD1	GRINL1A	CEBPG
MCL_300	ELAVL1	ANP32A	ANP32B
MCL_301	PFN1	APBB1IP	XPO6
MCL_302	PSEN1	APH1B	TCF7L2
MCL_303	LIPC	APOB	PDIA4
MCL_304	SEC61B	SEC63	TRAM1
MCL_305	BLMH	APP	NAE1
MCL_306	CREB3	BNIP2	MALL
MCL_307	AR	MED14	MYST2
MCL_308	RAD9A	TOPBP1	TCFL5
MCL_309	KRT15	ARC	PRPH
MCL_310	ITGB1	ITGA10	LGALS3BP
MCL_311	KPNA2	ARL5A	UBR5
MCL_312	KCTD13	ARMC7	POLD2
MCL_313	SIM1	ARNT	TRIP11
MCL_314	BHLHE40	ARNTL	HLF
MCL_315	TSC22D1	CORO2B	RGS1
MCL_316	PTK2	EFS	SH2D3C
MCL_317	CHAF1A	MBD1	CBX1
MCL_318	TAF1	ASF1B	TLK1
MCL_319	HSP90B1	LRP1	MTTP
MCL_320	CEBPB	CEBPD	PTGES2
MCL_321	GTF2F2	C19orf2	TRAM2
MCL_322	GABBR1	ATF5	GABBR2
MCL_323	YY1	ATF6	SREBF1
MCL_324	COL4A2	HABP2	OSM
MCL_325	RPS3A	SAP18	TOE1
MCL_326	STK11	RPS6KA5	SNRK
MCL_327	TPT1	ATP1A1	PLK1
MCL_328	IRS1	ATP2A2	GHR
MCL_329	BAT2	QARS	MAP3K5
MCL_330	FAM46A	EGLN2	TBX4
MCL_331	KCNAB2	SLC39A1	SHB
MCL_332	LDB1	SSBP2	IL1F5
MCL_333	OAZ1	OAZ2	ODC1
MCL_334	EPOR	ATXN2L	SOCS2
MCL_335	DAB2	ITGB5	GNB2L1
MCL_336	PPP2R5B	PPP2CA	EEF2
MCL_337	MDFI	BAALC	MYF5
MCL_338	BAK1	VDAC2	HK1
MCL_339	EIF3E	COPS7B	DDX24
MCL_340	JUNB	FOSB	FOSL1
MCL_341	MMP13	BCAN	TIMP3
MCL_342	PLP2	BCAP31	CCR1
MCL_343	BCL10	TRADD	UBE2V2
MCL_344	MAPK9	BCL2L11	DUSP4
MCL_345	GSK3A	PRKD3	VAMP2
MCL_346	DCTN2	BICD1	MARCKSL1
MCL_347	TP53BP1	E2F1	CCNA1
MCL_348	SOSTDC1	BMP4	STAP2
MCL_349	FST	BMP5	INHBA
MCL_350	LIMK1	BMPR2	MOS
MCL_351	BNIP3L	BNIP3	TMEM11
MCL_352	CHEK2	CDC25A	CCNE1
MCL_353	STAT3	IFNAR1	NDUFA13
MCL_354	HIST4H4	BRD2	ING2
MCL_355	BRMS1	ING1	KAT2B
MCL_356	MMP1	BSG	CMA1
MCL_357	BTG1	THRA	SLC16A2
MCL_358	PRMT1	ILF3	FUS
MCL_359	BTG2	CNOT8	CNOT6
MCL_360	FAS	FEM1B	UBA7
MCL_361	CSPG4	C1QA	PTX3
MCL_362	LPP	C2orf28	SCRIB
MCL_363	ITGAX	FCER2	JAM3
MCL_364	PRKG1	C7orf16	RYR1
MCL_365	C7orf64	RFC5	TRDMT1
MCL_366	SUPT5H	C9orf78	H2AFX
MCL_367	GEMIN4	LGALS1	CD7
MCL_368	LGALS8	ITGA3	CD151
MCL_369	CAMK1	SYN1	SYN3
MCL_370	DLG3	DLGAP4	KCNA4
MCL_371	LYST	HNRNPM	MRPL17
MCL_372	IL18	CASP4	IL18R1
MCL_373	CTNNB1	PPM1A	RAPGEF2
MCL_374	CAV2	GOLGB1	SLC2A3
MCL_375	DAG1	CAV3	JPH2
MCL_376	CBL	SLA	VAV2
MCL_377	LBR	CBX5	PRR14
MCL_378	CHMP4A	CC2D1A	CHMP5
MCL_379	RBMX	CCDC33	KHDRBS3
MCL_380	CDKN1A	CCND2	GADD45A
MCL_381	CCR7	CCL21	CXCL13
MCL_382	IGFBP7	SDC1	CCL5
MCL_383	PIN1	PTOV1	RAI1
MCL_384	ORC4L	MCM7	CCNH
MCL_385	GNAI2	NGB	RGS12
MCL_386	SOD1	CCS	HOXB2
MCL_387	CD247	CSK	HNRNPK
MCL_388	YES1	ITGB4	RPL10
MCL_389	UNC119	CD3E	CYB561D2
MCL_390	CD3EAP	UBTF	TCOF1
MCL_391	TSC22D4	CDC23	MTHFS
MCL_392	RHOQ	CDC42EP4	WDR6
MCL_393	HSPA4	TRAF6	IRAK1
MCL_394	KPNA3	RCC1	CHKA
MCL_395	SOX10	ID1	TCF12
MCL_396	FNTA	CENPF	GBP1
MCL_397	LHCGR	CGA	LHB
MCL_398	FUBP1	GTF2H1	KIF13A
MCL_399	TAL1	RWDD1	DRG1
MCL_400	CHD8	TOP3B	CHIC2
MCL_401	TAZ	CHGB	YLPM1
MCL_402	KCNMB1	CLCA1	KCNMA1
MCL_403	CLIC1	TRAPPC2	CLIC2
MCL_404	PNN	CNGB1	KRT8
MCL_405	TGFBI	COL4A3	USH2A
MCL_406	SSTR4	CORT	SST
MCL_407	CPNE1	PPP5C	UBE2M
MCL_408	PRKCA	PEBP1	SDPR
MCL_409	PTPN13	CRIP2	RAPGEF6
MCL_410	INADL	CRIPT	PARD3
MCL_411	KDR	VEGFA	VEGFB
MCL_412	PCBP2	SFRS3	SIP1
MCL_413	CSF1R	CSF1	HLA-B
MCL_414	IL16	PPP1R12A	KCNJ15
MCL_415	IRF2	NFKB1	STAT6
MCL_416	MAX	MNT	MXD3
MCL_417	RGS19	GDE1	OSTM1
MCL_418	CSNK2A2	NCL	SPIB
MCL_419	CTSL1	CST7	SLPI
MCL_420	NDRG2	CTDP1	STK38
MCL_421	F2R	CTSG	F2RL1
MCL_422	SPARC	CTSK	PDGFA
MCL_423	HOMER2	DBN1	NIPBL
MCL_424	EIF2C2	DCP1A	TARBP2
MCL_425	WDYHV1	DCTPP1	NECAB2
MCL_426	GTF2B	DHX9	SNRPB2
MCL_427	TSG101	VPS37B	VPS28
MCL_428	GNAI1	DRD3	PDE6D
MCL_429	GAPDH	SLC2A4	TPPP
MCL_430	NDN	E2F4	TFDP2
MCL_431	PPBP	EFNA1	SCFD1
MCL_432	EPHA2	EFNA4	EPHA4
MCL_433	EHD1	EHBP1	EHD3
MCL_434	EIF2B4	EIF2B2	EIF2B5
MCL_435	SPAG5	EIF4ENIF1	ODF1
MCL_436	KRAS	EPB42	HNRNPC
MCL_437	NFU1	EPM2A	HIRA
MCL_438	P4HB	ERO1L	PDIA3
MCL_439	STAT5B	ETS2	NMI
MCL_440	ITGAL	F11R	MPDZ
MCL_441	HTT	F8A1	TCERG1
MCL_442	GRIK1	FLNA	MAP2K4
MCL_443	MBD2	GATAD2A	MBD3
MCL_444	GOLM1	GEMIN7	MED22
MCL_445	NFIC	GLRX	ZCCHC14
MCL_446	RAB35	GNPAT	IDH3B
MCL_447	SLC9A3R1	PDGFRA	SLC9A3
MCL_448	PTMA	HIST1H1A	PCNA
MCL_449	HMGN2	HMGN1	RPS6KA3
MCL_450	TNPO1	RPL23A	IPO7
MCL_451	MEIS1	HOXA11	PBX3
MCL_452	IGHM	VPREB1	VPREB3
MCL_453	POP7	RPP25	RPP38
MCL_454	IFIT3	IFIT1	IFIT2
MCL_455	IFNAR2	IFNA8	STAT2
MCL_456	PPP4C	IGBP1	SMEK2
MCL_457	RAB11B	RAB11FIP2	SREBF2
MCL_458	IL13RA2	IL13	VCAM1
MCL_459	NTRK3	NTF3	RASGRF1
MCL_460	SERPINA1	NGF	MMP7
MCL_461	KLRD1	KLRC1	KLRC2
MCL_462	NME1	KSR1	POLR1C
MCL_463	SAA1	LAMA1	SAA2
MCL_464	MYO9B	LRRC41	TCEB1
MCL_465	RUSC2	MAGEC1	SRPR
MCL_466	PRKCB	MAPK6	RRAD
MCL_467	UBE3A	TRIM25	UBE2L6
MCL_468	NFKB2	RPL6	RPS13
MCL_469	VIM	SSSCA1	NOC4L
MCL_470	MET	PTPRJ	RANBP9
MCL_471	MMP14	TIMP2	TIMP4
MCL_472	RASSF1	MOAP1	TNFRSF1A
MCL_473	PFDN5	PFDN6	TP73
MCL_474	NR1D2	NR1D1	RGN
MCL_475	TCF3	PDX1	TCF21
MCL_476	TOM1L1	NOMO1	PWP2
MCL_477	PRMT5	OLA1	SNRPD3
MCL_478	POMC	PAM	RASSF9
MCL_479	WT1	PAX2	WTAP
MCL_480	SOCS1	SOCS6	TCEB2
MCL_481	SNRPA	PTBP1	ZMYM2
MCL_482	RPN1	RAD23A	WSB2
MCL_483	UPF3A	SMG5	SMG1
MCL_484	SNX3	SCNN1A	STX11
MCL_485	STX1A	SCNN1B	SLC6A9
MCL_486	STXBP2	SNRPB	SNRPD2
MCL_487	TIMM8A	STAM	TIMM13
MCL_488	TNNI3K	TNNI3	TNNT2
MCL_489	TRAPPC3	TRAPPC2L	TRAPPC6A
